# Supplementary material for: New material and revision of Melanorosaurus thabanensis, a basal sauropodomorph from the Upper Triassic of Lesotho
Source: PeerJ. 2016 Feb 1;4:e1639. doi: 10.7717/peerj.1639 (PMC4741091; doi:10.7717/peerj.1639)
Supplement: Supplemental Information 1 [file peerj-04-1639-s001.txt]

#NEXUS
BEGIN TAXA;
	DIMENSIONS NTAX=53;
	TAXLABELS
		Euparkeria
		Crurotarsi
		Marasuchus
		Agnosphitys
		Anchisaurus
		Antetonitrus
		Barapasaurus
		Blikanasaurus
		Camelotia
		Cetiosaurus
		Chindesaurus
		Efraasia
		Eoraptor
		Eucnemosaurus
		Gongxianosaurus
		'Plateosaurus ingens'
		Guaibasaurus
		Herrerasaurus
		Isanosaurus
		Jingshanosaurus
		Lessemsaurus
		Lufengosaurus
		Mamenchisaurus
		Melanorosaurus
		Neosauropoda
		Neotheropoda
		Omeisaurus
		Ornithischia
		Patagosaurus
		'Plateosaurus engelhardti'
		'Plateosaurus gracilis'
		Plateosauravus
		Riojasaurus
		Ruehleia
		Saturnalia
		Shunosaurus
		Silesaurus
		Staurikosaurus
		Tazoudasaurus
		Thecodontosaurus
		Pantydraco
		Unaysaurus
		Vulcanodon
		Yunnanosaurus
		Glacialisaurus
		Aardonyx
		Massospondylus
		Seitaad
		Adeopapposaurus
		Sarahsaurus
		Coloradisaurus
		Leyesaurus
		'Meroktinos'
		;
ENDBLOCK;
BEGIN CHARACTERS;
	DIMENSIONS NCHAR=363;
	FORMAT DATATYPE=STANDARD MISSING=? GAP=- SYMBOLS="012345";
	CHARLABELS
		[1] _
		[2] _
		[3] _
		[4] _
		[5] _
		[6] _
		[7] _
		[8] _
		[9] _
		[10] _
		[11] _
		[12] _
		[13] _
		[14] _
		[15] _
		[16] _
		[17] _
		[18] _
		[19] _
		[20] _
		[21] _
		[22] _
		[23] _
		[24] _
		[25] _
		[26] _
		[27] _
		[28] _
		[29] _
		[30] _
		[31] _
		[32] _
		[33] _
		[34] _
		[35] _
		[36] _
		[37] _
		[38] _
		[39] _
		[40] _
		[41] _
		[42] _
		[43] _
		[44] _
		[45] _
		[46] _
		[47] _
		[48] _
		[49] _
		[50] _
		[51] _
		[52] _
		[53] _
		[54] _
		[55] _
		[56] _
		[57] _
		[58] _
		[59] _
		[60] _
		[61] _
		[62] _
		[63] _
		[64] _
		[65] _
		[66] _
		[67] _
		[68] _
		[69] _
		[70] _
		[71] _
		[72] _
		[73] _
		[74] _
		[75] _
		[76] _
		[77] _
		[78] _
		[79] _
		[80] _
		[81] _
		[82] _
		[83] _
		[84] _
		[85] _
		[86] _
		[87] _
		[88] _
		[89] _
		[90] _
		[91] _
		[92] _
		[93] _
		[94] _
		[95] _
		[96] _
		[97] _
		[98] _
		[99] _
		[100] _
		[101] _
		[102] _
		[103] _
		[104] _
		[105] _
		[106] _
		[107] _
		[108] _
		[109] _
		[110] _
		[111] _
		[112] _
		[113] _
		[114] _
		[115] _
		[116] _
		[117] _
		[118] _
		[119] _
		[120] _
		[121] _
		[122] _
		[123] _
		[124] _
		[125] _
		[126] _
		[127] _
		[128] _
		[129] _
		[130] _
		[131] _
		[132] _
		[133] _
		[134] _
		[135] _
		[136] _
		[137] _
		[138] _
		[139] _
		[140] _
		[141] _
		[142] _
		[143] _
		[144] _
		[145] _
		[146] _
		[147] _
		[148] _
		[149] _
		[150] _
		[151] _
		[152] _
		[153] _
		[154] _
		[155] _
		[156] _
		[157] _
		[158] _
		[159] _
		[160] _
		[161] _
		[162] _
		[163] _
		[164] _
		[165] _
		[166] _
		[167] _
		[168] _
		[169] _
		[170] _
		[171] _
		[172] _
		[173] _
		[174] _
		[175] _
		[176] _
		[177] _
		[178] _
		[179] _
		[180] _
		[181] _
		[182] _
		[183] _
		[184] _
		[185] _
		[186] _
		[187] _
		[188] _
		[189] _
		[190] _
		[191] _
		[192] _
		[193] _
		[194] _
		[195] _
		[196] _
		[197] _
		[198] _
		[199] _
		[200] _
		[201] _
		[202] _
		[203] _
		[204] _
		[205] _
		[206] _
		[207] _
		[208] _
		[209] _
		[210] _
		[211] _
		[212] _
		[213] _
		[214] _
		[215] _
		[216] _
		[217] _
		[218] _
		[219] _
		[220] _
		[221] _
		[222] _
		[223] _
		[224] _
		[225] _
		[226] _
		[227] _
		[228] _
		[229] _
		[230] _
		[231] _
		[232] _
		[233] _
		[234] _
		[235] _
		[236] _
		[237] _
		[238] _
		[239] _
		[240] _
		[241] _
		[242] _
		[243] _
		[244] _
		[245] _
		[246] _
		[247] _
		[248] _
		[249] _
		[250] _
		[251] _
		[252] _
		[253] _
		[254] _
		[255] _
		[256] _
		[257] _
		[258] _
		[259] _
		[260] _
		[261] _
		[262] _
		[263] _
		[264] _
		[265] _
		[266] _
		[267] _
		[268] _
		[269] _
		[270] _
		[271] _
		[272] _
		[273] _
		[274] _
		[275] _
		[276] _
		[277] _
		[278] _
		[279] _
		[280] _
		[281] _
		[282] _
		[283] _
		[284] _
		[285] _
		[286] _
		[287] _
		[288] _
		[289] _
		[290] _
		[291] _
		[292] _
		[293] _
		[294] _
		[295] _
		[296] _
		[297] _
		[298] _
		[299] _
		[300] _
		[301] _
		[302] _
		[303] _
		[304] _
		[305] _
		[306] _
		[307] _
		[308] _
		[309] _
		[310] _
		[311] _
		[312] _
		[313] _
		[314] _
		[315] _
		[316] _
		[317] _
		[318] _
		[319] _
		[320] _
		[321] _
		[322] _
		[323] _
		[324] _
		[325] _
		[326] _
		[327] _
		[328] _
		[329] _
		[330] _
		[331] _
		[332] _
		[333] _
		[334] _
		[335] _
		[336] _
		[337] _
		[338] _
		[339] _
		[340] _
		[341] _
		[342] _
		[343] _
		[344] _
		[345] _
		[346] _
		[347] _
		[348] _
		[349] _
		[350] _
		[351] _
		[352] _
		[353] _
		[354] _
		[355] _
		[356] _
		[357] _
		[358] _
		[359] _
		[360] _
		[361] _
		[362] _
		[363] _
		;
	STATELABELS
		1
			' '
			' ',
		2
			' '
			' ',
		3
			' '
			' ',
		4
			' '
			' ',
		5
			' '
			' ',
		6
			' '
			' ',
		7
			' '
			' ',
		8
			' '
			' '
			' '
			' ',
		9
			' '
			' ',
		10
			' '
			' ',
		11
			' '
			' ',
		12
			' '
			' ',
		13
			' '
			' '
			' ',
		14
			' '
			' ',
		15
			' '
			' ',
		16
			' '
			' ',
		17
			' '
			' ',
		18
			' '
			' ',
		19
			' '
			' '
			' ',
		20
			' '
			' ',
		21
			' '
			' ',
		22
			' '
			' ',
		23
			' '
			' '
			' ',
		24
			' '
			' ',
		25
			' '
			' ',
		26
			' '
			' ',
		27
			' '
			' ',
		28
			' '
			' ',
		29
			' '
			' ',
		30
			' '
			' ',
		31
			' '
			' ',
		32
			' '
			' '
			' ',
		33
			' '
			' ',
		34
			' '
			' ',
		35
			' '
			' ',
		36
			' '
			' ',
		37
			' '
			' ',
		38
			' '
			' ',
		39
			' '
			' ',
		40
			' '
			' '
			' ',
		41
			' '
			' ',
		42
			' '
			' ',
		43
			' '
			' ',
		44
			' '
			' ',
		45
			' '
			' ',
		46
			' '
			' ',
		47
			' '
			' ',
		48
			' '
			' ',
		49
			' '
			' ',
		50
			' '
			' ',
		51
			' '
			' ',
		52
			' '
			' ',
		53
			' '
			' ',
		54
			' '
			' ',
		55
			' '
			' ',
		56
			' '
			' ',
		57
			' '
			' '
			' ',
		58
			' '
			' ',
		59
			' '
			' ',
		60
			' '
			' ',
		61
			' '
			' ',
		62
			' '
			' ',
		63
			' '
			' ',
		64
			' '
			' ',
		65
			' '
			' ',
		66
			' '
			' ',
		67
			' '
			' '
			' ',
		68
			' '
			' '
			' ',
		69
			' '
			' '
			' ',
		70
			' '
			' ',
		71
			' '
			' ',
		72
			' '
			' ',
		73
			' '
			' ',
		74
			' '
			' ',
		75
			' '
			' ',
		76
			' '
			' ',
		77
			' '
			' ',
		78
			' '
			' ',
		79
			' '
			' ',
		80
			' '
			' ',
		81
			' '
			' '
			' ',
		82
			' '
			' ',
		83
			' '
			' ',
		84
			' '
			' '
			' ',
		85
			' '
			' ',
		86
			' '
			' ',
		87
			' '
			' ',
		88
			' '
			' ',
		89
			' '
			' ',
		90
			' '
			' ',
		91
			' '
			' ',
		92
			' '
			' '
			' ',
		93
			' '
			' ',
		94
			' '
			' ',
		95
			' '
			' ',
		96
			' '
			' ',
		97
			' '
			' ',
		98
			' '
			' ',
		99
			' '
			' ',
		100
			' '
			' ',
		101
			' '
			' ',
		102
			' '
			' '
			' ',
		103
			' '
			' ',
		104
			' '
			' ',
		105
			' '
			' ',
		106
			' '
			' ',
		107
			' '
			' ',
		108
			' '
			' '
			' ',
		109
			' '
			' ',
		110
			' '
			' ',
		111
			' '
			' ',
		112
			' '
			' ',
		113
			' '
			' ',
		114
			' '
			' ',
		115
			' '
			' '
			' ',
		116
			' '
			' ',
		117
			' '
			' '
			' ',
		118
			' '
			' ',
		119
			' '
			' ',
		120
			' '
			' ',
		121
			' '
			' '
			' '
			' ',
		122
			' '
			' ',
		123
			' '
			' ',
		124
			' '
			' ',
		125
			' '
			' ',
		126
			' '
			' ',
		127
			' '
			' ',
		128
			' '
			' ',
		129
			' '
			' ',
		130
			' '
			' ',
		131
			' '
			' '
			' ',
		132
			' '
			' ',
		133
			' '
			' ',
		134
			' '
			' ',
		135
			' '
			' ',
		136
			' '
			' ',
		137
			' '
			' ',
		138
			' '
			' ',
		139
			' '
			' ',
		140
			' '
			' ',
		141
			' '
			' ',
		142
			' '
			' ',
		143
			' '
			' ',
		144
			' '
			' '
			' ',
		145
			' '
			' ',
		146
			' '
			' ',
		147
			' '
			' '
			' ',
		148
			' '
			' ',
		149
			' '
			' '
			' ',
		150
			' '
			' ',
		151
			' '
			' ',
		152
			' '
			' ',
		153
			' '
			' ',
		154
			' '
			' ',
		155
			' '
			' ',
		156
			' '
			' ',
		157
			' '
			' '
			' ',
		158
			' '
			' ',
		159
			' '
			' ',
		160
			' '
			' ',
		161
			' '
			' '
			' ',
		162
			' '
			' ',
		163
			' '
			' ',
		164
			' '
			' ',
		165
			' '
			' ',
		166
			' '
			' ',
		167
			' '
			' '
			' ',
		168
			' '
			' ',
		169
			' '
			' ',
		170
			' '
			' '
			' ',
		171
			' '
			' ',
		172
			' '
			' ',
		173
			' '
			' ',
		174
			' '
			' ',
		175
			' '
			' ',
		176
			' '
			' ',
		177
			' '
			' '
			' ',
		178
			' '
			' ',
		179
			' '
			' ',
		180
			' '
			' ',
		181
			' '
			' ',
		182
			' '
			' ',
		183
			' '
			' ',
		184
			' '
			' ',
		185
			' '
			' ',
		186
			' '
			' ',
		187
			' '
			' ',
		188
			' '
			' ',
		189
			' '
			' ',
		190
			' '
			' ',
		191
			' '
			' ',
		192
			' '
			' ',
		193
			' '
			' ',
		194
			' '
			' ',
		195
			' '
			' ',
		196
			' '
			' ',
		197
			' '
			' ',
		198
			' '
			' ',
		199
			' '
			' ',
		200
			' '
			' ',
		201
			' '
			' ',
		202
			' '
			' ',
		203
			' '
			' ',
		204
			' '
			' ',
		205
			' '
			' '
			' '
			' ',
		206
			' '
			' ',
		207
			' '
			' '
			' ',
		208
			' '
			' ',
		209
			' '
			' ',
		210
			' '
			' ',
		211
			' '
			' ',
		212
			' '
			' ',
		213
			' '
			' ',
		214
			' '
			' ',
		215
			' '
			' ',
		216
			' '
			' ',
		217
			' '
			' ',
		218
			' '
			' ',
		219
			' '
			' ',
		220
			' '
			' ',
		221
			' '
			' ',
		222
			' '
			' '
			' ',
		223
			' '
			' ',
		224
			' '
			' ',
		225
			' '
			' ',
		226
			' '
			' ',
		227
			' '
			' '
			' '
			' ',
		228
			' '
			' ',
		229
			' '
			' ',
		230
			' '
			' ',
		231
			' '
			' ',
		232
			' '
			' ',
		233
			' '
			' ',
		234
			' '
			' '
			' ',
		235
			' '
			' ',
		236
			' '
			' ',
		237
			' '
			' ',
		238
			' '
			' ',
		239
			' '
			' ',
		240
			' '
			' ',
		241
			' '
			' ',
		242
			' '
			' '
			' '
			' ',
		243
			' '
			' ',
		244
			' '
			' '
			' ',
		245
			' '
			' ',
		246
			' '
			' ',
		247
			' '
			' ',
		248
			' '
			' ',
		249
			' '
			' ',
		250
			' '
			' ',
		251
			' '
			' '
			' '
			' ',
		252
			' '
			' ',
		253
			' '
			' ',
		254
			' '
			' '
			' ',
		255
			' '
			' '
			' ',
		256
			' '
			' ',
		257
			' '
			' ',
		258
			' '
			' '
			' ',
		259
			' '
			' ',
		260
			' '
			' ',
		261
			' '
			' ',
		262
			' '
			' ',
		263
			' '
			' ',
		264
			' '
			' ',
		265
			' '
			' ',
		266
			' '
			' ',
		267
			' '
			' '
			' ',
		268
			' '
			' ',
		269
			' '
			' ',
		270
			' '
			' ',
		271
			' '
			' ',
		272
			' '
			' ',
		273
			' '
			' ',
		274
			' '
			' ',
		275
			' '
			' ',
		276
			' '
			' ',
		277
			' '
			' ',
		278
			' '
			' ',
		279
			' '
			' ',
		280
			' '
			' '
			' ',
		281
			' '
			' ',
		282
			' '
			' ',
		283
			' '
			' ',
		284
			' '
			' ',
		285
			' '
			' '
			' ',
		286
			' '
			' ',
		287
			' '
			' ',
		288
			' '
			' ',
		289
			' '
			' ',
		290
			' '
			' ',
		291
			' '
			' ',
		292
			' '
			' ',
		293
			' '
			' ',
		294
			' '
			' '
			' ',
		295
			' '
			' ',
		296
			' '
			' ',
		297
			' '
			' ',
		298
			' '
			' ',
		299
			' '
			' '
			' ',
		300
			' '
			' ',
		301
			' '
			' ',
		302
			' '
			' ',
		303
			' '
			' ',
		304
			' '
			' ',
		305
			' '
			' ',
		306
			' '
			' ',
		307
			' '
			' ',
		308
			' '
			' ',
		309
			' '
			' ',
		310
			' '
			' ',
		311
			' '
			' ',
		312
			' '
			' ',
		313
			' '
			' '
			' ',
		314
			' '
			' '
			' ',
		315
			' '
			' '
			' ',
		316
			' '
			' ',
		317
			' '
			' ',
		318
			' '
			' ',
		319
			' '
			' ',
		320
			' '
			' ',
		321
			' '
			' ',
		322
			' '
			' ',
		323
			' '
			' ',
		324
			' '
			' ',
		325
			' '
			' ',
		326
			' '
			' ',
		327
			' '
			' ',
		328
			' '
			' ',
		329
			' '
			' ',
		330
			' '
			' ',
		331
			' '
			' ',
		332
			' '
			' ',
		333
			' '
			' ',
		334
			' '
			' ',
		335
			' '
			' ',
		336
			' '
			' '
			' ',
		337
			' '
			' ',
		338
			' '
			' ',
		339
			' '
			' '
			' ',
		340
			' '
			' ',
		341
			' '
			' ',
		342
			' '
			' '
			' ',
		343
			' '
			' ',
		344
			' '
			' ',
		345
			' '
			' ',
		346
			' '
			' ',
		347
			' '
			' ',
		348
			' '
			' ',
		349
			' '
			' '
			' ',
		350
			' '
			' ',
		351
			' '
			' ',
		352
			' '
			' ',
		353
			' '
			' '
			' '
			' '
			' '
			' ',
		354
			' '
			' ',
		355
			' '
			' ',
		356
			' '
			' ',
		357
			' '
			' ',
		358
			' '
			' ',
		359
			' '
			' ',
		360
			' '
			' ',
		361
			' '
			' ',
		362
			' '
			' ',
		363
			' '
			' ',
	;
	MATRIX
		Euparkeria 00000000?0 000?000000 0?000?1001 0000000000 0000000?00 0000000100 1000000000 0000000?00 00000?00?0 00?0000000 00?1000000 0000000000 00?0000000 0000???000 0??0000000 00?00?0?00 ??00000000 0000000000 00000?0?0? ????????00 0?00200000 00000????? ?000000000 01?0?0?000 0???00?001 0?0000?011 0000000000 0100000000 00?02?000? ?01000001? 000?100000 ?0000000?? 0?00010??0 000??0001? 100000000? 000…
		Crurotarsi 0000000000 000?0{01}0000 00000?0000 000000{01}000 0000000000 0000000100 0000000000 0000000?00 0000000000 0000000000 0000000000 0000000000 0000000000 0000???000 0??0000020 00?00?0?00 ??00002000 0000000000 0000000000 0000{01}00?0{01} 0?00200000 0000000000 0000000000 0000000000 0{01}00000001 0?0000?0{01}0 0000000000 0000000000 00?00?0000 000000001? 0000000000 ?0000000?? 0?00000000 0000000…
		Marasuchus 00???????0 ?0???????? ????0?00?? ?????0???? ???????0?? ?????????? ?????????? ?????00??? 00000????? ?????????? ????????00 ?00000000? 1?10000000 0010???00? 0??00?0000 00?00???00 ??000?0000 0000?00000 0000??0101 0000000?00 0?0121000? 0000?????? ?????????? ?????????? ????000000 000000?010 0010000000 0000000010 0000001100 0100000000 0000000010 0010010000 0?00000000 000000000? 00?0??00?? ?10…
		Agnosphitys ?0???????0 ?0???????? ????11?0?0 001000???? ?????????? ?????????? ?????????? ?????????? ?????????? ?????????? ????????00 ?000000000 ?????????? ?????????? ?????????? ?????????? ?????????? ??????000? ?????????? ?????????? ?????1100? 00???????? ?????????? ?????????? ????000000 20000100?? ?????????? ?????????? ?????????? ?????????? ??????10?? ????011000 100??0???? ?????????? ?????????? ??…
		Anchisaurus 10???00??0 102?1??11? ????111011 ?010?00101 0?10001100 111101110? 10??????01 ?001101?1? ?002110??? ???10?10?0 0??1000000 0101?1{12}?01 11?0011??? 1001001111 011?10000? 010?001100 ?000??0000 000??0100? 0??0?01?00 ?10?????11 {01}0??211001 01100??0?? 1101011100 1002010000 02000{01}1011 3100000?01 1110001001 1?00101000 0101101000 010{01}111010 0000011011 1?1?01?010 ???10111?0 ?01??0011? 0…
		Antetonitrus ?1???????? ?????????? ?????????? ?????????? ?????????? ?????????? ?????????? ?????????? ?????????? ?????????? ?????????? ?1?1012000 ????????0? {01}1???????? 0??00?0000 01??002100 2001012100 1000?????? ??10000?01 100???0?00 11??311000 10110????? ?0010?3100 ???1010??? ?????????? ????????01 1010001??? ?????????1 1101111001 1111111010 0000011011 101??????? ?????????? 1011110??? ?{12}1?00…
		Barapasaurus ?????????? ?????????? ?????????? ?????????? ?????????? ?????????? ?????????? ?????????? ?????????? ?????????? ?????????? ?1?111211? ?????????? 1?1????00? ?002??1001 01??002011 0111112012 1100?0{12}100 1?10?11??1 ????????10 1?00?1???? ???11????? ?????????? ?????????? ????111101 3101100011 1110011??? 11110010?? ?????????? ???????1?1 ?1???????? ?1?1?????? ?1???????? ?0???????? ???1?1???…
		Blikanasaurus ?????????? ?????????? ?????????? ?????????? ?????????? ?????????? ?????????? ?????????? ?????????? ?????????? ?????????? ?????????? ?????????? ?????????? ?????????? ?????????? ?????????? ?????????? ?????????? ?????????? ?????????? ?????????? ?????????? ?????????? ?????????? ?????????? ?????????? ?????????? ?????????? ?????????0 000?011011 1?1?010010 1101011100 1011111121 0211000010 …
		Camelotia ?????????? ?????????? ?????????? ?????????? ?????????? ?????????? ?????????? ?????????? ?????????? ?????????? ?????????? ?????????? ?????????? ?1???????? ???0??0??0 01??002100 000000??00 ?0???????? ??1???0??0 11???????? ?????????? ?????????? ?????????? ?????????? ?????????? ?????????1 ?????????? 1??00111?1 1101111011 1?1??110?0 00000????? ?????????? ?????????? ?????????? ?{12}???000?? ?…
		Cetiosaurus 1????????? ?????????? ?????????? ?????????? ?????????? ???????11? ?????????? ?????????? ?????????? ?????????? ?????????? ?????????? 2??0011110 1111101001 00020?2001 ?10?1020?? 1011102010 100???{12}??? ??1001??00 100???0111 1010311001 00011????? ??1??????? ?????????? ????111101 3?0210?011 0?1?011??1 101?00???2 11112??0?? ?010?11121 0100010010 111??????? ?????????? ?????????? ??????????…
		Chindesaurus ?????????? ?????????? ?????????? ?????????? ?????????? ?????????? ?????????? ?????????? ?????????? ?????????? ?????????? ?????????? ???????100 ?????????? ???01?0??0 ?1??0?1??? ???000??00 ?????????? ?1??0????1 ?00??????? ?????????? ?????????? ?????????? ?????????? ?????????? ?0???101?1 ????0????? ?????????0 0?01011100 00000100?? 00?1011110 0???011110 100??1???? ?????????? ?????????? ?…
		Efraasia 100?1001?0 10??1?111? 112?1110?1 00???00100 100000??0? 10??01?0?? 1??????10? 000?1????? 0110100??? ???1001001 0??11?0210 0101010000 1???1?1100 1101001011 0110100000 01??001?00 0000000000 0000011000 0101000?01 10000?0?01 0011212000 1110011010 12010?1100 0001110100 0100001001 3100010100 0010000001 1001011010 0001111000 0101100010 000001101? 001?011010 ?0?01?1110 001??0011? 0010000010 002??…
		Eoraptor 0010?000?0 1010?00110 0000101001 001?000110 100000?101 1001010100 1000001001 ???0??1??? ?????????? ???000000? 0?0?0?0?00 ?100000000 ??????1000 01010000?1 0????000?? 00?0????00 ?000??0000 0001??10?? ?100?????? ????????01 ?0??011??? 0?0??????? ?20?000?1? 000?0?0100 000110100? 2?001110?? 0???0?0??? 10?0010?10 ????0?100? ?0011??000 ?0?10?0110 ??1????0?? ?????????0 ?0???00?00 00000000?? 000??…
		Eucnemosaurus ?????????? ?????????? ?????????? ?????????? ?????????? ?????????? ?????????? ?????????? ?????????? ?????????? ?????????? ?????????? ?????????? ?????????? ??????0??? 01??001100 100000??00 ?0???????? ??10000?01 100??????? ??11?????? ?????????? ?????????? ?????????? ?????????? ?????????1 10???0???? ?????????0 01101?1010 ?1010110?? 0000011011 0????????? ?????????? ?????????? ?????????? …
		Gongxianosaurus 1?????0??? ???????12? ?????????? ?????????? ?????????? ?????????? ?????????? ?????????? ?????????? ?????????? ??????00?? ?1??2121?? ?????????? 0????????? ???1??0??0 01??0????? ?0?0??0000 0????????? ???0??0?0? 1?0?000?01 1???2110?? ??1?1????? ?????????? ?????????? ????0?100? ???0?????? ?????????? ?????????{12} 111?2????? ?0???1101? ?????1?0?? 1???0?1?1? ???1?11??0 10???10?2? 111100…
		'Plateosaurus ingens' ?????????? ?????????? ?????????? ?????????? ?????????? ?????????? ?????????? ?????????? ?????????? ?????????? ?????????? ?????????? ?????????? ?????????? ?????????? ?????????? ?????????? ??????01?? 01???????? 10???????? ?????????? ?????????? ?????????? ?????????? ?????????? ?????????? ?????????? ?????????? ?????????? ?????????0 0?010????? ?????????? ?????????? ?????????? ?{0…
		Guaibasaurus ?????????? ?????????? ?????????? ?????????? ?????????? ?????????? ?????????? ?????????? ?????????? ?????????? ?????????? ?????????? ?????????? ?????????? ??????0??? 01??011001 000000??00 000??????? 0?01100??? ????1????1 ?0???????? ?????????? ?????????? ?????????? ????0????? 1?00210100 0100000000 10?10110?0 0001001000 010?1?1010 000?001111 001?0?01?? ??00101??0 000??10?00 0000000000 0…
		Herrerasaurus 00000000?0 1010000000 00000?0001 0000000000 1000000100 0101010000 0100001101 000000101? 0000000?10 00?0000000 0?10000000 0000000000 1010001000 000100000? 0000100000 11??0010{01}1 0000002000 0001000001 0110000011 0010100?11 10??011000 0000000000 1200000110 0000110110 1001000000 2000000000 000010???0 1?01010010 0001011100 0101100010 0001000010 0010010010 1000000110 0010000100 00000000…
		Isanosaurus ?????????? ?????????? ?????????? ?????????? ?????????? ?????????? ?????????? ?????????? ?????????? ?????????? ?????????? ?????????? ????????0? ?0???????? ???2??10?? 0????????? ??????2?01 1000?????? ?????????? ???????101 ?0???????? ?????????? ?????????? ?????????? ?????????? ?????????? ?????????? ?????????2 11112??0?? ?001?1?0?? ?????????? ?????????? ?????????? ?????????? ?????????? ??…
		Jingshanosaurus 1001?002?? 1021111110 0?0?111011 101100?102 001??1?101 1101110000 1000????01 100000101? 211001000? ?1?1011001 0??1110210 0101211001 ????111??0 10??????1? ??10100??0 011100?1?? ?000000000 0000??10?? 0100000000 1000000?00 10??112010 11100??00? ?0011?3100 100?010001 0200001001 3100000201 1001002??1 10010110?0 1001101000 0101111010 1000011011 0?12011010 ?00??????0 1011110120 001000000…
		Lessemsaurus ?????????? ?????????? ?????????? ?????????? ?????????? ?????????? ?????????? ?????????? ?????????? ?????????? ?????????? ?????????? ????????0? ?11110100? ?1101?0000 0111002100 1001012100 0000?????? ?????????? ????????00 01???11100 10110????? ??0?1?310? ????1?0??1 ????001001 3100000?01 ?110002??? 1??10110?1 11011?10?? ?11111?0?0 0000010010 1???011011 001??????? ???11??121 01??00??0? ?…
		Lufengosaurus 100???02?? ?0211?1?11 ?111111111 1010010101 1010000101 1101011000 10?1????01 10??0110?? 01010100?0 11010010?? ??0111?210 1101010001 1?00011100 200110111? 0110100020 0111001100 0000000000 0010011010 010000000{01} 1000000000 1011112{01}10 1110011011 1101113100 1012010001 0200001001 3110000201 1011002101 1001011000 0101101000 0102111010 1000011011 0010011110 ?0001?1110 1011100120 00110…
		Mamenchisaurus 11000113?1 1120110120 0000001011 12??001112 0101010111 1111012110 0000111221 010000111? 201?00???? ?2?11{01}0000 1001000111 1111112111 3?00011101 2101000011 0002?11101 0101002011 0001102012 1000001101 1111111101 1001011111 1000311001 0011011001 1011000100 011?0?10?1 ?31?111101 31011?0011 1110011000 1101001002 11112??0?? ?010?01121 010?1??0?? ????101011 111??????1 101??21?2? 1211111…
		Melanorosaurus 1001?10310 0021111110 1?11101011 11???10101 0110101100 1101011?00 0000102201 10110010?? 2002010011 011101?001 11?1000210 ?100211001 10?0101100 1101101001 0111?00000 01??002100 0000001000 0000?02010 0110010?00 1100????00 00??212000 00110????? ?00?0?2100 101{12}0?0001 0200001001 3100000101 1010001??? 1?010110?1 1101111001 1100111010 0000011011 0010211010 1000011100 10111001?1 0111000…
		Neosauropoda 1100011311 1120110120 0000101011 1{02}11101112 010101011{01} 1111012110 0{01}10112221 1100101111 20{01}2000001 0201110000 1201000{02}11 1111{02}12{01}11 2{01}00001110 0111101001 1002012101 0101{01}02011 1001102012 1100002100 111001111{01} 1000010011 1000311001 {01}001111000 1010000000 0110001??1 ?300111101 3102100011 1110011001 110{01}10{01}002 11012??0?? ?010?11121 010?110000 111110…
		Neotheropoda 00{01}0{01}002{01}0 1020100110 0001{01}00000 0000000110 000000010{01} 100{01}010000 01{01}0001{012}01 0000001011 0000001110 0010000000 01?0000000 0000000000 1011001100 00010000{01}1 0000102000 0101011001 0000001000 000000{12}100 0110000000 0010100001 0001011000 0010001000 1200000010 ?000100110 1{12}01010101 3000211101 0100001111 1000011010 0001?01100 0100000000 {01}011011111 00200101…
		Omeisaurus 1100011311 1120110120 0000101011 ?201001112 0101010111 1101012110 0000112221 110010111? ??0?00???1 ???1110000 1?0?000211 0111112111 3??0011101 2001101011 1002?12101 0101102011 0001102012 1100?021?? 1?10011100 100?011111 1000311001 00011????? ?010000100 0110001001 ?310111101 3101100011 1110011000 1111001002 11012??0?? ?010?01021 010011?0?? 111?011010 ?11??1???? 1111021020 121111102? 105…
		Ornithischia 0010000000 000?000000 0?000?1011 000100100? 1000000100 1000010000 00{01}0001001 0000000010 0000000010 010{01}01{01}000 0001001110 0111010000 1000000000 010100{01}000 0??0100000 00?00?0?00 ?000000000 000000{12}100 0000000001 0000100001 0011111000 0010000000 0000000000 0000000000 0000011011 2100010001 ??000?0001 1000000010 0001?01011 1102000000 000{01}011110 002?01?{01}10 0000111100 00…
		Patagosaurus 11???????? ?????????? ?????????? ?????????? ?????????? ?????????? ?????????? ?????????? ?????????? ????1?0000 1??????0?? 0111012111 ??????1100 1011000001 10020?2001 010?00201? 0111112012 1?00?02100 11100?1?0? 100???0?11 1?00?11001 00?11????? ?????????? ?????????? ????111101 3101000011 1110011001 11110010?2 11112??0?? ?0011111?1 01000??0?? ?????????? ?????????? ?????????? ?????????? ?…
		'Plateosaurus engelhardti' 1001100110 102011{01}111 1121111001 0110000100 1010101100 1100110001 1001001101 1011011011 1101100010 1111001011 0101111210 0101010000 1100111100 110100{01}011 0110100020 0111001100 0000000000 0010110100 0100000000 1000000001 0011112000 1110011011 1101011100 1002010000 0100001001 3110010200 1010001111 1001011110 0001111000 0101100010 0001011111 0010011010 1000101110 001…
		'Plateosaurus gracilis' ?00??001?0 102?110111 ?1??1110?1 01??00?10? 1010?0??0? 10001100?? 10???????? ?????????? 1????????? ????0??011 0?????1210 0101010?00 1?????1100 ??01???011 01101?00?0 01?1001100 0000000000 0010?10100 0101000000 1000?00??? ?????1200? 11100?1011 ?101010100 00???10??? ??0?001001 3110010200 1010001111 1001011??0 0001111000 010110?010 000?0??011 0????????? ?????????? ?0???????? ?…
		Plateosauravus ?????????? ?????????? ?????????? ?????????? ?????????? ?????????? ?????????? ?????????? ?????????? ?????????? ?????????? ?????????? ???????10? ??0100101? 01101?00{12}0 011?001100 0000000100 0000??10?? 011???0??1 10???????? 0???{23}11100 11100????? ???????1?? ?????????? ????001001 31100101?0 1????????1 1??10110?0 0001111000 0101100010 0000011011 0??????0?? ?????????? ???11?0??? ?0??…
		Riojasaurus 1001?00??0 102011?110 ??00111011 011000?100 001000?100 10?0011000 1000001101 ?0?100101? 01011????? ?1?001000? 1??101?200 0101010000 10??111100 1101001011 0110100010 0111001100 0000000000 0010111010 0100000001 1000??0?01 0011212101 1110011111 1?01111101 1001010001 020?001001 3110010201 1010001101 1001011001 0110111010 1102011010 0000011011 0010011010 100??011?0 0011100121 011000001? ?1…
		Ruehleia ?????????? ?????????? ?????????? ?????????? ?????????? ?????????? ?????????? ?????????? ?????????? ?????????? ?????????? ?????????? ???????10? ??0????01? ??101?0020 01??001100 1000001100 0000?11000 01?00?0?01 10??????01 0011112000 11100?0100 ??01011101 000???0??0 0???001001 311000020? ?110001101 10?10110?1 0101101000 0102100010 ?00?011011 001?000010 100??????? ?????????? ?????????? ??3??…
		Saturnalia 10???????? ?????????? ??????1??1 ????00?100 ?0???????? ?????????? 10?????1?? 00???0?0?? 0?0000???? ??????0100 0??????000 0100010000 ????????00 00010010?? 01101?0000 0100001100 1000000000 0000000000 0101?????? ????????11 1011111000 10100????? ?????????? ?????????? ????0??0?0 1100210200 0000001001 1001001000 0001001100 0101100010 0000001010 0010010010 1000000010 0000000101 0000?000?0 010…
		Shunosaurus 11000113?1 1020110120 0000001011 ?201001112 0101010100 1101012000 0110111210 10001011?1 20020???11 0200100000 1201000111 1111212111 2??01011?1 001?1?1001 0012?11000 01011021?0 ?001?02012 10000?11?0 0?10011101 1001?111?1 ?000211001 100?11000? 1011001?00 0110000??1 ?310111101 3101100011 111?01100? 1111001002 11112??0?? ?000?01121 010?01?0?? ??110?101? ??11011??1 111102002? 12111?1021 10…
		Silesaurus 00?0??00?0 000?001000 00??0?00?0 ?01010???? ?????0010? ?0????00?? ???????00? 0?0?0000?? 000000???? ?1?00?0?01 0???0?0000 0100010000 10?0000000 0000???001 0000000000 0101000011 0000000000 0000??0000 0100000?0? 0???????11 1?11100001 00000????? ?????????? ?????????? ????000000 0000000000 00000000?0 10100?0?10 0001101100 0101100010 0011000000 000?000000 0??11?1??0 0??000000? 00???000?0 011…
		Staurikosaurus 00???????? ?????????? ?????????? ?????????? ?????????? ?????????? ?????????? ?????????? ?????????? ???0000000 001000?00? 0000000000 ????????00 010????00? 01001?0000 11?000?000 0000002000 0001??0101 0110000011 0010????1? 1????????? ?????????? ?????????? ?????????? ????000000 2001100001 10?010?000 10?0000010 0001??000? 0101?00000 0001000000 001????01? ?????????? ?????????? ??????????…
		Tazoudasaurus 11???????? ?????????? ?????????? ?????????? ?????????? ??010??1?? ???????{02}01 1???1???1? ?????????? ???00?0000 0???0??10? 1111012101 ???000??00 1010?????? 0002??1000 01??002001 0001102012 1000?????? ??111?1?11 1????11??? ??01?11001 00???????? ??010?2100 00100?0001 ?310?1???0 3101??0?11 1000002??1 1??1??1??2 1100111001 111011?0?0 0100001010 10?1111011 111?011??? ?????????? ?1??10?1…
		Thecodontosaurus ?0???????? ?????????? ??????1??1 ??1000???? ??0?0?0?0? ??000????? ???????10? 0?0?1010?? 011000???? ???00?1101 0??????210 0101010000 ?1??????00 0101010?1? 01101?0000 01??001100 0000000000 0000?1000? 0101100?01 000??00?01 0011211000 1010011000 1201000110 0001010000 0101000001 21000001?? ?0?000??01 1??01010?0 0001111000 0101100010 0000001011 00??011010 100????110 001110?1?0 00??00?0…
		Pantydraco ?0???0???? ????????{01}0 0?0???1??1 ????000100 100000010? 100001?00? ???????00? 000?1?10?? 00100011?0 00?00?0101 0??0000?10 0101010000 1001??1100 ?101010011 01101?00?? ?1????1??? ?????????? ?????????? 0??11?0001 0000100??? ??11?1?00? ?????????? ?????????? ?????????? ????001001 21100001?? ???????001 1??10110?0 0????????? ?1?1?000?0 000000?01? 001??????? ?????????? 001110011? 0000000010 …
		Unaysaurus 1001100110 10??1?111? ?1??1010?1 011000???? ????????0? ?00????001 ???000??0? 10??0?10?? 110100???? ??010?1011 0?????0210 0101010000 ???0?1???? ?0?1?0???? ??????0??0 ?11?00?100 00?0??0000 0????????? ????0????0 1000?00?01 0011?12000 01100????? ?1????110? ???211???0 ??0??????? ?????????? ?????????? ?????????? ?????????? ?????????? ?????11011 0???011010 ?00??????? 0?110???0? ?0???0???? ??1…
		Vulcanodon ?????????? ?????????? ?????????? ?????????? ?????????? ?????????? ?????????? ?????????? ?????????? ?????????? ?????????? ?????????? ?????????? ?????????? ?????????? ??????{12}??? ?????????? ???????1?? ????0111?0 ?00?0?0??0 1???2110?1 0?011????? ?????????? ?????????? ?????????? 310{12}?00?01 1110001001 11110010?1 1101111001 0011?1??20 ?10001?0?? ?11?101011 0111011??1 1?01010120 111110?1…
		Yunnanosaurus 100?1002?? 00??100110 01??101111 1????00101 110?00??0? 1101111100 1000001?01 ?0?00010?? ?????????? ???1000001 0???0???00 010?21000? 1???111100 110110100? 0110100000 0110001100 0000000100 0000?01011 0100000?00 ?0??0??001 ?0??11200? 11100??01? ?0011?2101 100201000{01} 020?001001 3100000001 10100010?1 10010111?0 0101101000 0101101010 1000010011 001?011010 1000111100 10111001?? ?11?0000…
		Glacialisaurus ?????????? ?????????? ?????????? ?????????? ?????????? ?????????? ?????????? ?????????? ?????????? ?????????? ?????????? ?????????? ?????????? ?????????? ?????????? ?????????? ?????????? ?????????? ?????????? ?????????? ?????????? ?????????? ?????????? ?????????? ?????????? ?????????? ?????????? ?????????? 0????????? ??????00?? ?????????? ????0???10 10{01}????110 10111?01?? ???????…
		Aardonyx 1101?00210 002?11?11? ????1110?1 011000???? ??1010??0? 11010??10? 1????????1 ?0???????? ????0????? ?1??0?0?1? 0?????1{12}?0 0101011001 ?1??????00 10?1101001 01101?0000 011?001100 0000002000 0010?1100? 0110000?01 110??00??? ??11?????? ???00??00? ?????13101 ???1?10??1 0????????? ????????11 1010001001 1??10110?1 01?1111000 01111000?? ?????11011 10?0???01? ?????????0 10111?01?0 ?2??00?0?? ?0…
		Massospondylus 1001100210 0021111111 1121101111 1010000101 1010001100 1101111000 1000102?01 ?011001011 010101??10 1001001011 0101010210 {01}101011001 1100?11100 2001001111 0110100020 0111001100 0000000000 0010111010 01{01}0000000 0000000?01 {01}011112010 1110011011 1101112100 1012110000 0200001001 3100010001 1011001001 1001011100 0101101000 0102101010 0000011011 0010011110 1000111110 0011100120 0…
		Seitaad ?????????? ?????????? ?????????? ?????????? ?????????? ?????????? ?????????? ?????????? ?????????? ?????????? ?????????? ?????????? ?????????? ?????????? ??????00?{01} ?1??00??00 ?001????00 00???????? ?????????? ???????000 0011?11000 1110011?11 100101310? 00?2110??0 ???0?????? ????????0? 1000001??? ?????????? ?????????? ?????????0 ?00?01101? 0???011010 10?0??11?0 0?1??001?? ?110000001 0??…
		Adeopapposaurus 1001100210 0021110111 1101101111 1010000101 1010001101 1111111100 1000102001 {01}011001011 0001010110 1000001011 {01}101010211 11110{01}1001 1100111100 2001000111 0110110020 0111001100 0000000000 0010011010 0100000000 0100000000 001011{12}000 1110011011 1101112101 1001110000 0200001000 3110010001 10110010?1 1001011000 0001101000 0102101010 0000011011 0010011110 1000111010 00111001…
		Sarahsaurus 10?1000?10 ?11010?11? 1?1?011011 0100000100 0010100101 1100011000 10?0???001 000111001? 110111111? ?1?10?1001 0?????0110 0101010000 1?10111101 1001110111 0111110010 0101001011 1000001000 0011111000 0110000100 1000000100 0010102100 1111111011 1101100111 1?01110000 1202100000 3111010210 0111001111 1011011102 1100110101 0101110010 0000100010 0010001110 1101?11110 11?1100110 00?1000111 00…
		Coloradisaurus ?00?1002?0 102?111111 ?1??1110?? 011000?10? ?01?10?101 1101110100 100100?101 001101101? 110111???0 ?1?1001011 010111??00 0101010001 ?110011100 200100101? 01101?00?0 01?1001100 0000000000 00101????0 0?00100?0? 1???????00 0010112100 11?????0?? ?????????1 ?????????? ?????0?0?1 31100?0?01 1011002001 1001011100 0001101000 0102111010 0001011011 00??011110 ?000101??0 0011100120 0011000021…
		Leyesaurus ?001?00?10 00211??11? ????1010?1 1010000101 101?00?101 1111111?00 100010{02}001 1????????? 01?10?110? ?1?00?1011 0??1010?11 1101000001 ?1??111100 2001000111 011????0?? ?????????? ?????????? ?????????? ???0000?00 1???000??? ?????????? ?????????? ?????????? ?????????? ?????????? ?????????? ???100???? ?????????? ?????????? ?????????? ?????????? ?????????? ???????010 ???????120 00????0??? …
		'Meroktenos'				?????????? ?????????? ?????????? ?????????? ?????????? ?????????? ?????????? ?????????? ?????????? ?????????? ?????????? ?????????? ?????????? ?????????? ?????????? ?????????? ?????????? ?????????? ?????????? ?????????? ?????????? ?????????? ?????????? ?????????? ????0??0?1 31?0000101 1?00001??? ?????????1 11111100?0 00111110?? ?????????? ?????????? ?????????? ???01????? ?????????? ???1??0??? ?0?
	;
ENDBLOCK;
BEGIN ASSUMPTIONS;
	OPTIONS DEFTYPE=UNORD POLYTCOUNT=MINSTEPS;
ENDBLOCK;
